# Supplementary material for: PTPσ inhibitors promote hematopoietic stem cell regeneration
Source: Nat Commun. 2019 Aug 14;10:3667. doi: 10.1038/s41467-019-11490-5 (PMC6694155; doi:10.1038/s41467-019-11490-5)
Supplement: Supplementary file 4 — Source Data [file 41467_2019_11490_MOESM4_ESM.xlsx]

## Sheet: Soure Data All Figures Combined
Figure 1b (left panel)
	inhibitor [uM]	3071 [uM]
12.5	12.5	0.16	0.16	0.159
6.25	6.25	0.159	0.163	0.16
3.125	3.125	0.167	0.174	0.17
1.56	1.56	0.168	0.17	0.173
0.78	0.78	0.164	0.163	0.163
0.39	0.39	0.168	0.17	0.1805
0.19	0.19	0.195	0.19	0.191
0.09	0.09	0.231	0.234	0.243
0.049	0.049	0.235	0.238	0.261
0.0245	0.0245	0.231	0.243	0.249
0.0122	0.0122	0.248	0.242	0.246
Figure 1b (center left panel)
	inhibitor [uM]	5205 [uM]
12.5	12.5	0.18092	0.19975	0.19
6.25	6.25	0.18673	0.1737	0.175
6.25	3.125	0.18036	0.19206	0.199
1.56	1.56	0.211606	0.21186	0.214
0.39	0.39	0.24228	0.23033	0.225
0.39	0.19	0.2643	0.25143	0.252
0.09	0.09	0.246042	0.2467	0.25
0.049	0.049	0.256232	0.2507	0.25
0.0245	0.0245	0.246	0.235	0.231
0.0122	0.0122	0.262	0.245	0.246
Figure 1b (center right panel)
	inhibitor [uM]	5075 [uM]
12.5	12.5	0.2046	0.22272	0.225
6.25	6.25	0.218494	0.21952	0.2
6.25	3.125	0.216471	0.21536	0.214
0.39	0.39	0.236453	0.2413	0.238
0.39	0.19	0.238385	0.242677	0.241
0.09	0.09	0.238107	0.24698	0.247
0.049	0.049	0.232278	0.24943	0.249
0.0245	0.0245	0.246	0.235	0.23
0.0122	0.0122	0.242	0.245	0.246
Figure 1b (right panel)
	log(Concentration)	Control [uM]
12.5	12.5	0.23	0.248	0.244
6.25	6.25	0.242	0.237	0.237
1.56	1.56	0.2299	0.233	0.236
0.78	0.78	0.2298	0.2299	0.23
0.39	0.39	0.238	0.23	0.2242
0.19	0.19	0.2329	0.238	0.239
0.09	0.09	0.238	0.247	0.254
0.049	0.049	0.233	0.237	0.235
0.0245	0.0245	0.241	0.246	0.247
0.0122	0.0122	0.24	0.247	0.245
Figure 1c (left panel)
	inhibitor [uM]	DJ001 [uM]
12.5	12.5	0.164	0.168	0.172
6.25	6.25	0.159	0.162	0.164
3.125	3.125	0.167	0.172	0.171
1.56	1.56	0.168	0.172	0.147
0.78	0.78	0.164	0.163	0.164
0.39	0.39	0.168	0.175	0.171
0.19	0.19	0.195	0.189	0.186
0.09	0.09	0.201	0.209	0.21
0.049	0.049	0.215	0.219	0.219
0.0245	0.0245	0.211	0.216	0.215
Figure 1c (right panel)
	log(Concentration)	Control [uM]
12.5	12.5	0.2	0.208	0.206
6.25	6.25	0.202	0.207	0.206
1.56	1.56	0.199	0.203	0.206
0.78	0.78	0.198	0.199	0.2
0.39	0.39	0.198	0.193	0.191
0.19	0.19	0.199	0.201	0.197
0.09	0.09	0.208	0.207	0.208
0.049	0.049	0.203	0.207	0.209
0.0245	0.0245	0.201	0.206	0.205
0.0122	0.0122	0.21	0.207	0.211
Figure 1e (left panel)
Substrate [uM]	25M DJ001		50M DJ001		100M DJ001		Vehicle
1200	57.8	55.4	34.7	35	25.5	23.8	67.7	66.7
800	54.8	50.4	28.7	27	17.3	16.7	65.7	68.6
400	42.9	40.9	23.2	23.4	13.4	13.9	54.4	50.1
200	26.7	26	14.1	15.3	8.9	8.9	29.4	31
100	13.4	16.2	9.1	9.9	7.7	7.7	18.4	18.6
50	9	12.3	7.7	8	7.7	7.4	9.3	13.4
Figure 1e (top right panel)
compound [uM]	Km [mM]
0	0.343
25	0.35
50	0.357
100	0.354
Figure 1e (bottom right panel)
compound [uM]	Vmax
0	91.84
25	63.24
50	42.97
100	28.37
Figure 2a
	CFU-GM												BFU-E												GEMM
Media	14	14	10	13	13	13	15	14	18	14	16	15	0	0	0	1	2	2	2	3	3	1	1	2	1	1	2	3	3	3	2	2	5	3	1	2
DJ001	22	21	26	21	21	21	24	27	27	25	25	25	2	2	4	3	3	3	3	2	1	4	1	3	5	3	5	4	5	6	6	6	6	6	3	4
Figure 2b
	CFU-GM												BFU-E												GEMM
Ptprs+/+	2	0	2	1	2	1	1	0	4	3	2	3	2	0	0	1	3	0	0	0	0	0	0	0	0	1	0	0	1	0	0	0	0	1	1	1
Ptprs-/-	11	13	8	3	6	4	5	2	3	0	3	1	9	5	3	1	1	1	0	0	0	0	0	0	5	3	1	1	4	3	2	2	2	0	1	0
Figure 2c (left panel)
Vehicle	DJ001
0.4	0.86
0.16	0.62
0.36	0.68
0.18	0.76
0.28	0.34
0.6	0.7
0.34	0.52
0.28	0.68
0.32	0.64
0.44	0.62
Figure 2c (center panel)
Vehicle	DJ001
0.08	0.27
0	0.16
0.09	0.18
0	0.17
0.06	0.06
0.18	0.2
0.07	0.12
0	0.17
0.08	0.17
0.1	0.16
Figure 2c (right panel)
Vehicle	DJ001
0.28	0.38
0	0.39
0.21	0.4
0	0.45
0.2	0.24
0.32	0.36
0.2	0.33
0	0.42
0.19	0.4
0.29	0.37
Figure 2e (left panel)
Vehicle	DJ001
0.47	0.749
0.274	0.807
0.081	1.138
0.458	0.766
0.419	0.608
0.657	0.862
0.567	0.365
0.225	1.197
0.919	0.783
Figure 2e (center left panel)
Vehicle	DJ001
9.35	15.7
4.71	9.66
2.17	15
3.78	10.6
5.11	9.42
8.77	14.8
7.77	11.8
5.96	11.5
7.83	10.7
Figure 2e (center right panel)
Vehicle	DJ001
2.599	1.717
2.803	4.73
1.294	3.337
0.894	2.916
1.968	2.11
1.341	3.013
2.018	2.25
2.372	3.004
2.305	5.312
Figure 2e (right panel)
Vehicle	DJ001
5.17	1.33
4.82	6.87
3.47	4.4
0.738	4.05
2.4	3.27
2	5.18
1.37	7.29
3.25	2.89
2.64	7.28
Figure 2f
Days Post-irradiation	DJ001	Vehicle
12		1
13		1
13		1
13		1
14		1
15		1
16		1
16		1
16		1
16		1
17		1
17		1
17		1
18		1
18	1
18	1
20		1
20		1
20		1
40	0	0
40	0	0
40	0	0
40	0	0
40	0	0
40	0	0
40	0	0
40	0	0
40	0	0
40	0	0
40	0	0
40	0	0
40	0
40	0
40	0
40	0
40	0
40	0
40	0
40	0
40	0
40	0
40	0
40	0
40	0
40	0
40	0
																								18
Figure 2g
weeks	Vehicle																					DJ001
4	5.678	8.837	10.331	9.069	4.766	4.429	6.877	9.668	3.04	10.183	8.842	7.988	5.73	7.914	0.37	0.16	0.77	0.99	2.66			3.415	1.747	8.874	1.623	2.338	3.075	3.043	2.93	2.295	1.352	1.744	6.271	2.454	5.047	15.755	3.145	2.58	1.03	1.54	4.48	5.92
8	1.17	2.76	0.87	0.93	2.39	1.98	1.66	1.1	1.64	2.74	1.74	0.85	5.58	0.27	0.24	1.01	0.13	0.58				1.78	0.35	1.56	4.24	2.02	0.87	1.2	4.17	2.89	3.98	0.49	24.93	21.4	0.59	1.03	1.06	1.46	3.59	0.68
12	1.51	0.72	0.17	0.27	0.72	0.47	0.67	0.84	0.64	3.14	3.28	0.81	1.05	0.27	0.24	1.01	0.13	0.58				0.24	1.38	1.09	6.33	0.75	8.26	3.31	0.27	1.92	2.17	2.23	15.22	0.55	23.89	0.47	1.06	1.46	3.59	0.68
16	0.27	0.09	1.25	0.16	0.68	0.32	0.44	0.56	1.71	0.57	0.96	1.23	0.5	0.31	0.1	0.13	0.09	0.44				0.23	0.53	0.92	17.82	0.68	0.73	1.37	16.38	0.19	1.59	1.94	31.87	1.97	11.38	0.55	0.36	0.39	1.36	0.76
20	1.3	0.2	0.3	0.2	0.5	0.5	0.2	0.3	2	0.2	0.3	0.9	0.9	0.11	0.18	0.23	0.07	0.1				43.5	0.7	0.3	0.4	0.9	20.1	1.1	2.6	0.2	1.4	1	11.6	6.1	0.5	0.2	0.78	0.6	0.86
Figure 2h (left panel)
Vehicle	DJ001
1.63	48.6
0.94	3.99
0.83	2.58
0.64	0.86
1.22	0.78
1.49	1.55
0.82	1.45
1.06	54.04
0.56	1.57
0.78	22.55
1.35	1.85
1.5	3.69
0.04	1.01
0.27	2.01
0.36	2.02
0.4	12.48
0.31	6.64
0.22	1.28
Figure 2h (center left panel)
Vehicle	DJ001
0.3	15.5
0.24	3.22
0.1	1.48
0.31	0.16
0.17	0.16
0.47	0.36
0.18	0.48
0.21	8.34
0.1	0.26
0.12	2.29
0.35	0.31
0.19	0.87
0.01	0.19
0.04	0.32
0.05	1.23
0.08	1.24
0.03	0.69
0.06	0.24
Figure 2h (center right panel)
Vehicle	DJ001
1.1	20.7
0.56	0.51
0.57	0.78
0.27	0.64
0.93	0.53
0.83	0.72
0.55	0.73
0.79	22.2
0.42	0.9
0.57	13.7
0.87	1.2
1.17	1.95
0.1	0.62
0.2	0.65
0.17	0.54
0.29	7.92
0.25	2.73
0.13	0.76
Figure 2h (right panel)
Vehicle	DJ001
0.23	12.4
0.14	0.26
0.16	0.32
0.06	0.06
0.12	0.09
0.19	0.47
0.09	0.24
0.06	23.5
0.04	0.41
0.09	6.56
0.13	0.34
0.14	0.87
0.01	0.2
0.04	1.07
0.14	0.25
0.02	3.32
0.03	3.22
0.03	0.28
Figure 2i (left panel)
Time (Days)	Vehicle						DJ001
0	8.98	6.9	7.26	7.24			8.98	6.9	7.26	7.24
8	1	0.74	0.44	1.16	0.86	0.4	0.86	0.8	1.44	0.88	0.82	0.9	1
11	3.18	0.84	4.02	4.14	3.18	4.1	1.44	3.6	2.12	0.78	3.32	1.78	2.76
14	3.3	4.12	5.9	11.58	2.64	3.42	8.92	11.92	17.98	13.36	5.12	4.72	9.58
Figure 2i (right panel)
Time (Days)	Vehicle						DJ001
0	0.92	0.54	0.52	0.64			0.92	0.54	0.52	0.64
8	0.02	0.02	0.02	0.05	0.03	0.01	0.02	0.02	0.03	0.01	0.01	0.02	0.02
11	0.09	0.03	0.09	0.14	0.16	0.19	0.07	0.54	0.07	0.08	0.14	0.11	0.12
14	0.18	0.17	0.48	1.09	0.26	0.23	0.82	1.88	2.76	4.15	1.27	0.57	0.4
Figure 3a
Media	DJ001
29.4053	39.77
30.4269	58.721
1.89	55.943
25.561	45.893
19.2418	49.264
27.846	56.331
39.144	62.785
34.927
15.863
36.416
Figure 3b
Media	DJ001
56	80
59	62
135	28
51	42
91	40
76	68
51	48
50	93
160	24
41	26
62	82
57	52
26	68
60	49
36	34
43	59
26	37
47	53
71	65
47	63
55	55
34	20
47	18
50	30
55	27
84	42
51	25
62	42
84	18
68	20
88	17
62	23
80	39
101	26
82	34
81	16
134
54
61
126
73
91
48
63
38
26
35
36
Figure 3c
	Media					DJ001
Ptprs+/+	0.6	16.9	18.7	15.7	18.5	37.6	37.8	37.4	37.3	42
Ptprs-/-	83.3	84.3	84.2	84.8	82.4	83.8	81.9	85.5	85.6	84.6
Figure 3d
Media	DJ001	DJ001 + EHT1864
36.14	50.24	39.47
40.77	54.07	42.97
36.36	49.55	43.58
48.38	58.02	48.02
44.77	54.95	47.87
Figure 3e
Vehicle	DJ001	DJ001 + EHT1864	EHT1864
20.3	14.6	16.3	24.85
17.6	11.3	16.5	19.31
15.6	12.5	14.9	21.21
18.1	12.9	23	22.28
21.5	14.7	18.21
17.7	10.4	21.35
18.3	14.5	18.89
17.9	15.5
17	16.7
Figure 3f
Days Post-irradiation	Vehicle	DJ001	DJ001 + EHT1864
9			1
9			1
10			1
11	1
12	1
13	1		1
13			1
14	1
14	1
14		1
15	1
15			1
17	1
17	1
17			1
17			1
17		1
18		1
18	1
18	1
20	1
20		1
20			1
20			1
21			1
24			1
27			1
30	0	0	0
30	0	0	0
30	0	0
30	0	0
30		0
30		0
30		0
30		0
30		0
30		0
30		0
Figure 3g
	Media						DJ001
Bax	3.11	1.55	2.97				2.95	3.78	1.75
Bcl-2	0.78	1.59	1.51	1.55	1.28	1.34	1.59	1.76	1.06	1.73	1.94	1.28
Bcl-xL	1.53	1.16	1.91	2.03	1.65	1.4	4.82	3.79	5.97	4.94	3.23	6.87
Bim	2.41	3.05	3.27				2.95	3.78	2.75
Mcl1	0.21	0.45	0.27	0.21	0.45	0.27	0.81	1.62	1.96	1.95	1.78	2.55
Puma	2.41	1.05	3.67				2.95	1.78	1.75
Figure 3h
Non-IRR	Media	DJ001	DJ001 + EHT1864
2.2	7.93	17.43	6.9
2.57	8.77	16.61	8.2
2.31	7.73	16.35	10
1.94	5.96	15.49	9.59
1.86	7.71	16.56	9.45
2.18	8.97	12.16	8.8
Figure 3i
	CFU-GM									BFU-E									GEMM
shCtrl; Ctrl	21	21	14	17	13	26	24	19	21	3	2	3	2	4	2	1	0	5	5	3	5	4	3	4	5	7	5
shCtrl; DJ001	26	30	29	26	20	31	29	26	28	2	3	4	3	4	3	5	5	3	5	5	5	13	8	7	10	9	8
shRac1; Ctrl	12	10	12							1	0	2							1	3	1
shRac1; DJ001	12	10	10							1	0	1							2	0	3
shBcl-xL; Ctrl	10	9	9							1	1	1							1	1	2
shBcl-xL; DJ001	9	11	10							1	1	1							2	1	1
Figure 4a
	Media							DJ001
G0	7.198	9.818	11.429	3.82	8.847	9.016	10.902	7.981	5.757	10.898	7.091	6.413	9.19	8.538
G1	68.766	57.022	58.885	83.023	66.774	68.606	63.79	51.069	57.668	51.766	62.582	57.686	51.047	60.936
G2SM	23.779	32.25	29.408	12.798	23.733	21.659	24.822	39.75	36.236	36.781	29.964	35.471	38.731	30
Figure 4b
	Media			DJ001
Cdk2	1.01	1.02	1.04	1.9	2.08	1.8
Cdk4	1	1	1.06	1.32	1.05	1
Cdk6	1	1.01	1.03	1.09	0.91	0.98
Cdkn1A	1	1.03	1.04	1.43	1.41	1.14
Cdkn1B	1.01	1.03	0.93	1.11	1.07	0.74
Cyclin D1	1.01	0.95	1.18	1.54	1.21	0.97
Cyclin D2	1.01	1.05	1.01	1.04	1.14	0.74
Cyclin E	1.005	0.937	1.02	2.54	2.89	2.07
Figure 4c (left panel)
	Media					DJ001
shCtrl	1.02	1.09	0.64	1.09	0.92	1.6	1.95	1.77	0.89	1.25
shRac1	0.5	0.69	0.25	0.44	0.58	0.39	0.71	0.71	0.44	0.56
Figure 4c (right panel)
	Control			DJ001
shCtrl	1.04	0.76	1.26	1.96	1.7	1.9
shRac1	0.22	0.2	0.77	0.35	0.45	1.06
Figure 4d (bottom left panel)
Media	DJ001	DJ001 + EHT1864	DJ001 + SU9516
18	12	30	27
14	10	26	29
16	8	26	29
12	4	28	29
9	11	27	40
13		28
		33
		28
Figure 4d (bottom center panel)
Media	DJ001	DJ001 + EHT1864	DJ001 + SU9516
59	52	47	46
67	54	60	38
64	51	52	39
68	54	39	36
67	48	44	28
68		40
		33
		48
Figure 4d (bottom right panel)
Media	DJ001	DJ001 + EHT1864	DJ001 + SU9516
22	35	21	25
19	35	13	27
19	40	20	27
20	41	29	29
23	39	28	20
18		28
		28
		23
Figure 5a (left panel)
Day 0	Media	DJ001
11.778	9.058	16.117
11.944	9.895	14.613
12.044	10.168	14.983
12.029	9.693	14.82
11.883	10.7	15.621
12.406	7.723	14.896
	9.771	13.174
	5.072	14.224
	9.618	16.534
	8.91	15.945
Figure 5a (right panel)
Day 0	Media	DJ001
9.42	5.94	12.2
9.56	6.49	11.2
9.64	6.45	11
9.62	4.98	9.87
9.51	8.17	11.9
9.92	3.04	9.77
	3.85	7.06
	2.66	7
	7.04	9.23
	5.93	11.2
Figure 5b
Media	DJ001
3	8
5	13
3	15
6	22
9	19
1	14
Figure 5c (left panel)
Media	DJ001	DJ001 + EHT1864
79.01	85.79	79
75.73	85.23	81.5
75.67	84.4	79.8
78.29	88.36	80.9
79.87	87.91	79.2
83.7	86.9
82.2	86.4
83.5	88.8
85.2	87.8
84.2	88
Figure 5c (right panel)
Media	DJ001	DJ001 + EHT1864
16.9	10.98	18.8
19.79	10.1	16
19.32	10.94	17.8
17.58	7.63	16.7
15.73	8.04	17.5
15.9	12.5
17.6	13.3
16.2	11
14.6	12.1
15.5	11.7
Figure 5d
	Media			DJ001
BCL-XL	1.57	1.44	0.48	7.91	7.15	7.38
MCL1	1.77	1.58	0.69	3.75	3.41	4.98
Figure 5g (left panel)
Media	DJ001
0.17	4.16
1.62	2.8
1.32	0.36
0.2	1.45
0.32	9.56
0.81	0.9
0.22	12.2
0.68	3.82
1.03	4.68
0.19	14.9
0.77	12.5
0.42
Figure 5g (center left panel)
Media	DJ001
0.11	0.66
0.12	2.13
0.064	0.13
0.09	1.76
0.15	1.28
0.35	0.22
0.13	0.24
0.057	0.04
0.41	0.73
0.09	2.53
0.6	0.35
0.1
Figure 5g (center panel)
Media	DJ001
0.07	2.25
0.66	0.8
0.52	0.17
0.095	0.56
0.11	4.4
0.47	0.31
0.088	5
0.26	1.4
0.49	1.23
0.093	5.34
0.39	6.53
0.17
Figure 5g (center right panel)
Media	DJ001
0.8	0.24
0.16	0.34
0.82	1.91
0.53	0.16
0.08	0.67
0.16	0.92
0.3	0.14
0.07	0.94
0.39	0.48
0.17	4.07
0.14	1.41
0.35	1.1
Figure 5g (right panel)
Media	DJ001
0.36	0.25
0.09	1.48
0.33	0.96
0.24	0.1
0.06	0.49
0.04	1.86
0.27	0.23
0.13	1.47
0.2	1.13
0.13	2
0.12	5.49
0.38	5.38
Microscopy Raw Images Main Figures
Figure 3b (Media)
Figure 3b (DJ001)
Supplementary Figure 1
Supplementary Figure 1
	Control			0.27 g/mL DJ001			2.7 g/mL DJ001
CD45	99	98	100	91	86	84	71	85	86
DUSP22	94	88	108	107	96	96	98	109	100
HePTP	100	102	98	99	96	97	104	95	92
Lambda PP	121	91	93	126	132	133	118	122	125
LMPTP-A	107	90	95	100	90	93	78	84	89
LMPTP-B	100	111	99	96	90	99	99	100	91
MKP5	101	98	99	91	87	88	90	89	88
PP	111	100	91	99	95	95	87	90	89
PPA	109	107	95	96	90	101	101	93	96
PP5	117	105	93	78	80	75	58	54	60
PTP MEG1	102	97	101	103	114	105	100	92	105
PTP MEG2	102	103	84	94	103	94	91	71	95
PTP1B	104	107	98	97	90	91	96	86	90
PTPN22	100	102	103	103	99	94	94	89	94
PTP	98	99	106	98	91	84	92	79	96
RPTP	95	100	103	92	99	95	83	98	86
SHP-1	114	92	100	99	99	102	81	82	85
SHP-2	99	100	96	99	96	102	87	90	94
TCPTP	97	104	92	97	96	99	91	103	88
TMDP	102	91	99	108	103	103	101	101	101
VHR	110	90	96	100	101	98	94	84	95
Supplementary Figure 3a (left panel)
Media	10 ng/mL	100 ng/mL	1000 ng/mL
149000	107000	127000	131000
120000	154000	142000	209000
143000	141000	174000	128000
127000	135000	219000	136000
Supplementary Figure 3a (center panel)
Media	10 ng/mL	100 ng/mL	1000 ng/mL
6.96	8.03	15.07	16.07
7.35	6.26	8.84	11.49
5.8	7.07	9.18	11
8.4	7.49	11.37	12.87
Supplementary Figure 3a (right panel)
Media	10 ng/mL	100 ng/mL	1000 ng/mL
10328	8589	19062	21058
8823	9633	12549	24017
8290	9964	15920	14076
10668	10109	24836	17507
Supplementary Figure 3b
	CFU-GM						BFU-E						CFU-GEMM
Media	12	14	13	14	13	14	0	1	1	0	0	1	1	2	3	2	4	3
10 ng/mL	21	22	19	15	15	18	0	0	2	0	0	1	2	4	7	7	4	3
100 ng/mL	23	20	24	21	24		3	1	2	1	1		8	7	8	6	5
1000 ng/mL	27	30	28	25	28		2	2	1	3	2		6	6	8	9	6
5 g/mL	22	21	23	20	19	18	1	1	0	2	4	1	3	3	6	4	3	3
10 g/mL	14	17	16	15	14	12	3	1	2	3	2	1	3	2	3	1	2	3
Supplementary Figure 3c (left panel)
Vehicle	DJ001
4.9	5.14
6.76	6.28
7.46	5.54
7.78	5.44
5.76	4.5
13.2	5.46
	7.08
Supplementary Figure 3c (center left panel)
Vehicle	DJ001
0.98	0.82
1.08	1.16
1.6	1.29
1.83	0.87
1.41	1.1
2.36	1.4
	0.98
Supplementary Figure 3c (center right panel)
Vehicle	DJ001
3.38	4.18
5.23	4.99
5.34	3.87
5.64	3.78
4.12	3.15
10.05	4.96
	3.86
Supplementary Figure 3c (right panel)
Vehicle	DJ001
946	982
1106	1048
870	1026
1109	1004
1075	1184
910	1209
	1110
Supplementary Figure 3d (left panel)
Vehicle	DJ001
2.992	1.912
2.808	2.52
2.408	3.92
2.712	3.024
2.312	2.624
1.352	2.168
	3.376
Supplementary Figure 3d (center panel)
Vehicle	DJ001
8.3178	3.5181
5.4194	6.1488
10.7878	9.9568
6.8885	8.316
5.9881	4.0147
4.4886	7.046
	6.2794
Supplementary Figure 3d (right panel)
Vehicle	DJ001
3.668	1.086
2.418	2.798
3.272	5.06
2.649	3.054
2.959	1.789
2.269	4.039
	3.375
Supplementary Figure 3e
	CFU-GM						BFU-E						CFU-GEMM
Vehicle	6	4	8	8	7	7	0	0	0	0	0	0	0	1	0	1	0	1
DJ001	10	7	8	6	9	6	0	0	0	0	0	0	0	0	1	0	2	1
Supplementary Figure 4a
Media	DJ001
1	5
1	3
2	5
3	4
3	5
3	6
2	6
2	6
5	6
3	6
1	3
2	4
Supplementary Figure 4c
	CFU-GM						BFU-E						CFU-GEMM
Vehicle	2	3	4	2	4	2	1	1	0	0	1	1	2	1	1	1	2	0
DJ001	5	5	7	5	6	10	1	1	0	0	2	1	0	2	1	3	1	3
Supplementary Figure 4d (left panel)
Vehicle	DJ001
0.277417	0.108301
0.237621	0.881866
0.071793	0.547818
0.094226	0.253541
0.163756	0.157848
0.113116	0.26223
0.168317	0.401316
0.56836	0.157806
0.557975	0.199497
0.597257	0.666296
Supplementary Figure 4d (center left panel)
Vehicle	DJ001
0.196441	0.055341
0.22559	0.634478
0.097251	0.379653
0.036322	0.13662
0.090432	0.134591
0.076627	0.082708
0.058777	0.120523
0.349321	0.114233
0.265156	0.14589
0.214049	0.679087
Supplementary Figure 4d (center right panel)
Vehicle	DJ001
0.411876	0.131508
0.788059	0.527374
0.365075	0.775838
0.065274	0.263072
0.127094	0.432473
0.16003	0.136565
0.127173	0.16027
0.294301	0.418658
0.17851	0.33453
0.131386	1.36748
Supplementary Figure 4d (right panel)
Vehicle	DJ001
0.045729	0.074531
0.029387	0.075139
0.008112	0.109345
0.044267	0.106822
0.046166	0.062668
0.060738	0.051164
0.084214	0.049564
0.029605	0.204575
0.081559	0.108699
Supplementary Figure 4e (left panel)
Vehicle	DJ001
16.02	19.03
14.53	17.03
13.66	14.33
19.41	13.2
14.12	15.66
14.01	10.82
Supplementary Figure 4e (center panel)
Vehicle	DJ001
3.5	10.27
3.16	3.82
3.52	6.94
4.53	3.37
3.89	2.63
4.78	3.46
Supplementary Figure 4e (right panel)
Vehicle	DJ001
53.71	41.4
67.27	71.35
64.28	45.44
54.05	62.86
63.83	64.54
37.18	56.27
Supplementary Figure 4f
Hours	Concentration (ng/mL)
0.08	170	54.7	61.1
0.25	113	159	93.5
0.5	113	133	60.5
1	79.5	40.5	40.7
2	32.9	35.3	19.5
4	6.5	5.8	6.7
8	1.7	7.8	12.4
24	2.8	2.3	8.9
Supplementary Figure 5b
	inhibitor [uM]	DJ009 [uM]
6.25	6.25	0.157	0.162	0.156
3.125	3.125	0.154	0.159	0.16
1.56	1.56	0.16	0.163	0.158
0.78	0.78	0.162	0.166	0.165
0.39	0.39	0.161	0.165	0.164
0.19	0.19	0.178	0.174	0.176
0.09	0.09	0.199	0.194	0.195
0.049	0.049	0.201	0.209	0.211
0.0122	0.0122	0.21	0.203	0.203
Supplementary Figure 5c (left panel)
Vehicle	DJ009
0.4	1.4
0.38	0.72
0.32	1.76
0.34	0.4
0.36	1.62
0.48	0.52
0.36	0.94
Supplementary Figure 5c (center panel)
Vehicle	DJ009
0.09	0.08
0.08	0.19
0.06	0.29
0.03	0.1
0.06	0.39
0.1	0.13
0.03	0.2
Supplementary Figure 5c (right panel)
Vehicle	DJ009
0.23	1.27
0.25	0.4
0.24	1.32
0.26	0.26
0.24	0.96
0.31	0.29
0.29	0.63
Supplementary Figure 5d (left panel)
Vehicle	DJ009
0.596	1.079
0.387	0.621
0.414	0.841
0.141	0.709
0.804	1.581
0.242	1.301
0.56	0.94
Supplementary Figure 5d (center panel)
Vehicle	DJ009
6.73	4.83
1.8	5.26
2.1	6.06
2.21	14.68
5.67	8.28
2.64	9.38
5.5	7.6
Supplementary Figure 5e
	CFU-GM										BFU-E										CFU-GEMM
Vehicle	3	4	0	0	3	6	3	6	7	8	0	0	0	2	0	0	0	2	1	1	1	1	2	0	0	0	1	0	1	0
DJ009	5	4	2	6	8	7	19	18	15		0	0	0	0	0	0	1	2	1		1	0	0	3	0	2	2	4	2
Supplementary Figure 5f
Days post-radiation	Vehicle	DJ009
12	1
16	1
16	1
18	1
18	1
19	1
20	1
21	1
30	0	0
30	0	0
30	0	0
30	0	0
30	0	0
30	0	0
30	0	0
30	0	0
30	0	0
30	0	0
30	0	0
30	0	0
30		0
30		0
30		0
30		0
30		0
30		0
30		0
30		0
30		0
30		0
30		0
30		0
Supplementary Figure 6a
	NI Media			300cGy Media			NI DJ001			300cGy DJ001
IFN-g	0.77	0.77	0.77	0.77	0.77	0.77	0.77	0.77	0.77	0.77	0.77	0.77
IL-1a	4.28	2.07	2.07	2.07	2.11	2.11	2.07	2.07	2.07	2.07	2.11	2.07
IL-1b	1.39	1.39	1.39	1.39	1.39	1.39	1.39	1.39	1.39	1.39	1.39	1.39
IL-2	2.9	2.9	2.9	2.9	2.9	2.9	2.9	2.9	2.9	2.9	2.9	2.9
IL-4	0.44	0.44	0.44	0.44	0.44	0.44	0.44	0.44	0.44	0.44	0.44	0.44
IL-3	1	1	1	1	1	1	1	1	1	1	1	1
IL-5	2.67	2.67	2.67	2.67	2.67	2.67	2.67	2.67	2.67	2.67	2.67	2.67
IL-6	0.77	0.77	0.77	0.77	1.04	1.04	0.77	0.77	1.04	0.77	1.04	0.77
IL-7	1.62	0.03	1.02	0.44	0.03	0.03	0.44	0.44	0.03	1.62	0.73	0.03
IL-9	36.91	36.91	36.91	36.91	36.91	36.91	36.91	36.91	36.91	36.91	36.91	36.91
IL-10	2.29	2.29	2.29	2.29	2.29	2.29	2.29	2.29	2.29	2.29	2.29	2.29
IL-12(p40)	2.12	2.69	1.77	1.44	1.6	2.12	1.13	2.12	1.6	1.77	1.44	2.31
IL-12(p70)	3.42	3.42	3.42	3.42	3.42	3.42	3.42	3.42	3.42	3.42	3.42	3.42
LIF	0.37	0.69	0.37	1.32	1.32	1.32	0.37	0.06	0.06	1.32	0.69	0.37
IL-13	9.36	9.36	9.36	9.36	9.36	9.36	9.36	9.36	9.36	9.36	9.36	9.36
LIX	8.25	14.93	23.09	16.29	9.57	33.95	23.09	9.57	6.95	1.48	3.19	1.48
IL-15	3.65	6.82	3.65	3.65	4.18	16.22	3.65	9.75	4.18	16.22	3.65	3.65
IL-17	1.92	1.92	1.92	1.92	1.92	1.92	1.92	1.92	1.92	1.92	1.92	1.92
IP-10	2.77	2.77	2.77	2.77	2.77	2.77	2.77	2.77	2.77	2.77	2.77	2.77
Supplementary Figure 6b
	NI Media			300cGy Media			NI DJ001			300cGy DJ001
CXCL12	0	0	0	0	0	0	0	0	0	0	0	0
EGF	0	0	0	0	0	0	0	0	0	0	0	0
DKK	0	0	0	0	0	0	0	0	0	0	0	0
PTN	11.9059	9.97265	9.32276	7.02181	11.5317	12.38	11.0625	10.3876	11.8896	10.6601	9.68667	10.9496
G-CSF	0.01	0.01	0.01	0.01	0.01	0.01	0.01	0.01	0.01	0.01	0.01	0.01
Eotaxin	2.69	2.69	2.69	2.69	2.69	2.69	2.69	2.69	2.69	2.69	2.69	2.69
GM-CSF	5.03	5.03	5.03	5.03	5.03	5.03	5.03	5.03	5.03	5.03	5.03	5.03
KC	1.04	1.04	1.04	1.09	1.04	1.04	1.04	1.04	1.04	1.04	1.04	1.04
MCP-1	4.52	4.52	4.52	4.52	4.52	4.52	4.52	4.52	4.52	4.52	4.52	4.52
MIP-1a	5.42	5.42	5.42	5.42	14.8	8.81	5.42	5.42	8.81	5.42	8.81	5.42
MIP-1b	0	0	0	4.78	6.5	5.68	2.53	0	0	2.53	6.5	2.53
M-CSF	1.85	1.85	1.85	1.85	1.85	1.85	1.85	2.71	1.85	1.85	2.24	1.85
MIP-2	16	16	16	16	16	16	16	16	16	16	16	16
MIG	3.11	3.11	3.11	3.11	3.11	3.11	3.11	3.11	3.11	3.11	3.11	3.11
RANTES	3.97	3.97	3.97	3.97	3.97	3.97	3.97	3.97	3.97	3.97	3.97	3.97
VEGF	1.18	1.18	1.18	1.18	1.18	1.18	1.18	1.18	1.18	1.18	1.18	1.18
TNF-a	4.73	4.73	4.73	4.73	4.73	4.73	4.73	4.73	4.73	4.73	4.73	4.73
Supplementary Figure 6c
	NI Vehicle			750cGy Vehicle			NI DJ001			750cGy DJ001
IFN-g	0.017819	0.06181	0.09703	0.02	0.02	0.02	0.004455	0.017819	0.015731	0.02	0.02	0.02
IL-1a	17.0904	21.5857	27.046	25.36	15.86	13.52	9.74565	22.8799	26.8417	32.33	26.87	17.68
IL-1b	0.97	0.97	0.97	0.37	0.73	0.16	0.97	0.97	0.97	0.16	0.2	0.73
IL-2	0.8815	2.08417	2.10467	4.26	2.09	1.59	0.8815	1.85183	1.77211	1.59	2.65	1.92
IL-4	1.41	1.98551	1.41	1.41	1.41	1.41	1.41	1.41	1.41	1.41	1.41	1.41
IL-3	1.4	1.4	1.4	1.4	1.4	1.4	1.4	1.4	1.4	1.4	1.4	1.4
IL-5	2.28	2.28	2.28	2.28	2.28	2.28	2.28	2.28	2.28	3.23	2.28	2.28
IL-6	2.34648	5.36338	6.04817	2.52	1.7	1.7	0.842817	4.26197	3.63465	1.83	1.7	1.7
IL-7	1.31314	1.86323	1.31314	0.99	0.94	1.91	0.993725	0.993725	1.15343	1.33	2.03	0.88
IL-9	178.292	201.108	166.252	221.68	155.72	164.81	83.6174	171.472	204.243	198.07	228.02	160.28
IL-10	1.94108	2.19527	1.4327	0.57	0.57	0.57	1.16696	1.4327	1.4327	0.57	0.57	0.57
IL-12(p40)	0.74	0.74	0.74	0.61	0.61	0.61	0.74	0.74	0.74	0.61	0.61	0.61
IL-12(p70)	3.18	3.18	3.18	3.18	3.18	3.18	3.18	3.18	3.18	3.18	3.18	3.18
LIF	0.384206	0.384206	0.384206	0.22	0.02	0.6	0.384206	0.384206	0.384206	0.37	0.67	0.3
IL-13	9.38526	10.2121	8.84896	7.43	7.43	7.43	7.43	9.11711	7.43	7.43	7.43	7.43
LIX	550.278	752.191	1071.69	576.47	404.33	466.65	761.708	684.296	1083.25	516.55	495.26	507.12
IL-15	7.77903	14.2371	2.73	2.73	2.73	9.02	2.73	2.73	2.73	2.73	2.73	2.73
IL-17	0.21	0.21	0.21	0.09	0.09	0.09	0.21	0.21	0.21	0.09	0.09	0.09
IP-10	24.1316	49.299	52.377	28.58	45.91	38.13	33.483	30.0231	37.7364	44.2	47.75	46.43
Supplementary Figure 6d
	NI Vehicle			750cGy Vehicle			NI DJ001			750cGy DJ001
CXCL12	568.697	595.121	762.857	376	472	546	622.694	560.08	714.605	552	624	905
SCF	21.6113	25.4196	28.8813	125.585	134.292	97.819	23.6572	17.6223	24.6635	146.274	131.091	159.522
TPO	6.81451	7.17929	7.5215	49.095	48.263	35.54	7.2054	5.69933	7.15777	49.177	67.682	63.573
EGF	0.600258	0.049506	1.26652	7.1	14.6	9.1	2.36184	1.27065	1.36347	11.77	17.58	11.6
DKK	166.993	255.381	372.772	149.25	220.35	215.13	277.711	227.737	332.999	169.52	249.19	307.94
PTN	136.57	122.605	96.8461	208.11	308.3	240.88	163.391	261.361	175.154	102.04	118.97	192.81
G-CSF	0.02	0.055775	0.02	46.14	57	34.22	0.02	0.02	0.02	64.72	76.01	58.45
Eotaxin	80.1285	96.4115	92.6932	76.06	71.4	49.1	99.795	115.637	94.9841	67.39	68.27	79.6
GM-CSF	17.394	31.2116	15.66	15.66	15.66	15.66	15.66	15.66	15.66	15.66	15.66	15.66
KC	2.29764	4.43146	2.55157	23.75	28.87	15.08	2.08467	1.46213	2.04371	22.82	26.89	24.21
MCP-1	5.24445	5.24445	5.24445	6.22	5.67	3.63	3.63	5.24445	5.24445	8.72	10.08	6.75
MIP-1a	34.1	32.1944	32.6776	27.01	19.16	28.26	14.3056	21.5085	34.1	29.47	26.14	26.14
MIP-1b	9.50138	11.5394	7.98341	3.05	3.05	3.05	7.1682	7.1682	4.31498	3.05	3.05	3.05
M-CSF	3.03615	3.81495	2.42667	2.71	3.04	1.8	2.42667	3.03615	4.57116	1.53	2.1	4.77
MIP-2	16.3073	26.6018	21.5628	5.8	5.8	5.8	21.5628	31.4245	16.3073	8.29	19.94	5.8
MIG	67.6046	154.648	253.614	111.24	129.05	148.91	98.9578	70.0219	103.204	128.05	148.17	148.91
RANTES	3.9589	9.96427	6.02325	2.94	2.94	2.94	4.27168	4.76319	5.94282	2.96	2.94	2.94
VEGF	1.46344	1.88344	1.46344	1.01	1.01	1.01	1.29281	2.13937	2.31	1.01	1.11	1.01
TNF-a	3.15	3.15	3.15	3.15	3.15	3.15	3.15	3.15	3.15	3.15	3.15	3.15
Supplementary Figure 7b (left panel)
	Media			DJ001
Ptprs+/+	0.0891	0.1095	0.2	0.1099	0.0821	0.1369
Ptprs-/-	0.1631	0.1552	0.0949	0.1117	0.0668	0.0845
Supplementary Figure 7b (right panel)
	Media			DJ001
Ptprs+/+	0.213233	0.196433	0.240933	0.238333	0.251733	0.237133
Ptprs-/-	0.174833	0.113433	0.175433	0.163433	0.186933	0.173533
Supplementary Figure 7c
	Media				DJ009
Ptprs+/+	0.355	0.396	0.337	0.326	0.459	0.438	0.567
Ptprs-/-	0.376	0.355	0.316		0.402	0.353	0.351	0.292
Supplementary Figure 7d
	CFU-GM												BFU-E												CFU-GEMM
Media	12	12	6	11	10	9	29	33	20	25	28	21	2	3	3	2	3	2	1	0	1	4	4	2	1	2	2	2	2	2	7	4	5	4	7	7
DJ001	19	19	17	15	17	19	52	40	36	33	34	47	4	3	5	1	2	2	2	4	4	1	3	4	2	2	3	5	3	2	13	9	6	8	7	7
DJ001 + EHT1864	7	6	6	9	7	9	9	9	10	13	13	11	2	1	2	1	1	2	0	1	1	1	2	1	1	2	3	1	1	3	1	1	2	5	4	3
EHT1864	9	6	6	11	10	12							1	2	1	1	1	2							2	1	3	2	3	2
Supplementary Figure 7e
Media	DJ001	DJ001 + EHT1864
0.756	1.43361	1.10697
0.939948	1.20071	1.23564			28
0.995743	0.790171	0.887345
0.879825	1.02314	1.00586
0.868835	1.08906	0.839256
0.814099	1.41649	1.09114
1.14644	1.158	1.05751
0.932413	0.958453	0.904158
1.00368	1.0507	0.956107
1.05664	1.23502	1.03326
0.922512	1.31105	0.948272
0.964545	1.06647	0.949756
0.993766	1.0311	0.959143
1.07729	1.42453	1.03114
1.64826	0.965588	0.724175
1.06675	1.07288	0.815527
1.47901	0.9845	1.15173
1.36915	1.84164	0.965686
1.23537	1.06009	1.26123
1.18343	0.992304	0.86933
1.07191	1.123	0.774034
0.845223	1.13479	0.714767
0.775183	1.21106	0.844616
1.48439	1.14543	0.904547
0.697276	1.03497	0.741148
0.66608	1.23142	0.545789
0.80619	1.36052	0.743695
0.761857	1.31836	0.74146
0.788907	1.26034
0.769273	0.837007
Supplementary Figure 7f
Non-IRR	Media	DJ001	DJ001 + BVD523
2.2	7.93	17.43	8.69
2.57	8.77	16.61	7.82
2.31	7.73	16.35	7.02
1.94	5.96	15.49	7.23
1.86	7.71	16.56	6.76
	8.97	12.16
Supplementary Figure 7g
	CFU-GM												BFU-E												CFU-GEMM
Media	15	16	15	14	13	17	29	33	20	25	28	21	0	2	1	0	0	0	1	0	1	4	4	2	2	1	3	3	3	2	7	4	5	4	7	7
DJ001	29	25	23	29	23	52	40	36	33	34	47		2	0	4	1	3	2	4	4	1	3	4		2	7	5	5	3	13	9	6	8	7	7
DJ001 + BVD523	22	21	10	13	19								0	1	0	1	0								4	1	1	4	2
Supplementary Figure 7h
	Media							DJ001
G0	13.404	10.027	18.202	17.303	17.185	20.351	26.735	16.263	18.5	17.593	13.329	15.794	18.75	23.139
G1	43.825	56.983	55.868	52.315	45.12	42.667	41.375	51.122	52.817	51.409	55.557	49.648	46.611	42.434
G2SM	37.308	30.518	23.274	25.845	34.088	32.491	26.392	29.707	25.745	27.738	29.087	32.369	30.422	28.183
Supplementary Figure 7i
Vehicle	DJ001
29.742	36.54
26.307	44.684
31.805	44.262
28.831	33.456
Supplementary Figure 7j (left panel)
Vehicle	DJ001
44.669	19.565
31.231	37.5
37.67	35.589
37.48	62.942
31.818	43.711
Supplementary Figure 7j (right panel)
Vehicle	DJ001
38.462	38.285
31.241	36.694
33.103	26.725
49.581	43.689
29.136	17.621
		Supplementary Figure 8a
Media	DJ001
17.5	17.5
16.4	8.74
18	19.1
9.83	21.8
14.2	10.9
		Supplementary Figure 8b
Vehicle	DJ001
0.156	0.19
0.169	0.183
0.105	0.207
Microscopy Images Supplementary Figure 7e (Media-DAPI)
Supplementary Figure 7e (Media-pERK)
Supplementary Figure 7e (Media-Merge)
Supplementary Figure 7e (DJ001-DAPI)
Supplementary Figure 7e (DJ001-pERK)
Supplementary Figure 7e (DJ001-Merge)
Supplementary Figure 7e (DJ001 + EHT1864-DAPI)
Supplementary Figure 7e (DJ001 + EHT1864-pERK)
Supplementary Figure 7e (DJ001 + EHT1864-Merge)

## Sheet: Figure 1
Figure 1b (left panel)
	inhibitor [uM]	3071 [uM]
12.5	12.5	0.16	0.16	0.159
6.25	6.25	0.159	0.163	0.16
3.125	3.125	0.167	0.174	0.17
1.56	1.56	0.168	0.17	0.173
0.78	0.78	0.164	0.163	0.163
0.39	0.39	0.168	0.17	0.1805
0.19	0.19	0.195	0.19	0.191
0.09	0.09	0.231	0.234	0.243
0.049	0.049	0.235	0.238	0.261
0.0245	0.0245	0.231	0.243	0.249
0.0122	0.0122	0.248	0.242	0.246
Figure 1b (center left panel)
	inhibitor [uM]	5205 [uM]
12.5	12.5	0.18092	0.19975	0.19
6.25	6.25	0.18673	0.1737	0.175
6.25	3.125	0.18036	0.19206	0.199
1.56	1.56	0.211606	0.21186	0.214
0.39	0.39	0.24228	0.23033	0.225
0.39	0.19	0.2643	0.25143	0.252
0.09	0.09	0.246042	0.2467	0.25
0.049	0.049	0.256232	0.2507	0.25
0.0245	0.0245	0.246	0.235	0.231
0.0122	0.0122	0.262	0.245	0.246
Figure 1b (center right panel)
	inhibitor [uM]	5075 [uM]
12.5	12.5	0.2046	0.22272	0.225
6.25	6.25	0.218494	0.21952	0.2
6.25	3.125	0.216471	0.21536	0.214
0.39	0.39	0.236453	0.2413	0.238
0.39	0.19	0.238385	0.242677	0.241
0.09	0.09	0.238107	0.24698	0.247
0.049	0.049	0.232278	0.24943	0.249
0.0245	0.0245	0.246	0.235	0.23
0.0122	0.0122	0.242	0.245	0.246
Figure 1b (right panel)
	log(Concentration)	Control [uM]
12.5	12.5	0.23	0.248	0.244
6.25	6.25	0.242	0.237	0.237
1.56	1.56	0.2299	0.233	0.236
0.78	0.78	0.2298	0.2299	0.23
0.39	0.39	0.238	0.23	0.2242
0.19	0.19	0.2329	0.238	0.239
0.09	0.09	0.238	0.247	0.254
0.049	0.049	0.233	0.237	0.235
0.0245	0.0245	0.241	0.246	0.247
0.0122	0.0122	0.24	0.247	0.245
Figure 1c (left panel)
	inhibitor [uM]	DJ001 [uM]
12.5	12.5	0.164	0.168	0.172
6.25	6.25	0.159	0.162	0.164
3.125	3.125	0.167	0.172	0.171
1.56	1.56	0.168	0.172	0.147
0.78	0.78	0.164	0.163	0.164
0.39	0.39	0.168	0.175	0.171
0.19	0.19	0.195	0.189	0.186
0.09	0.09	0.201	0.209	0.21
0.049	0.049	0.215	0.219	0.219
0.0245	0.0245	0.211	0.216	0.215
Figure 1c (right panel)
	log(Concentration)	Control [uM]
12.5	12.5	0.2	0.208	0.206
6.25	6.25	0.202	0.207	0.206
1.56	1.56	0.199	0.203	0.206
0.78	0.78	0.198	0.199	0.2
0.39	0.39	0.198	0.193	0.191
0.19	0.19	0.199	0.201	0.197
0.09	0.09	0.208	0.207	0.208
0.049	0.049	0.203	0.207	0.209
0.0245	0.0245	0.201	0.206	0.205
0.0122	0.0122	0.21	0.207	0.211
Figure 1e (left panel)
Substrate [uM]	25M DJ001		50M DJ001		100M DJ001		Vehicle
1200	57.8	55.4	34.7	35	25.5	23.8	67.7	66.7
800	54.8	50.4	28.7	27	17.3	16.7	65.7	68.6
400	42.9	40.9	23.2	23.4	13.4	13.9	54.4	50.1
200	26.7	26	14.1	15.3	8.9	8.9	29.4	31
100	13.4	16.2	9.1	9.9	7.7	7.7	18.4	18.6
50	9	12.3	7.7	8	7.7	7.4	9.3	13.4
Figure 1e (top right panel)
compound [uM]	Km [mM]
0	0.343
25	0.35
50	0.357
100	0.354
Figure 1e (bottom right panel)
compound [uM]	Vmax
0	91.84
25	63.24
50	42.97
100	28.37

## Sheet: Figure 2
Figure 2a
	CFU-GM												BFU-E												GEMM
Media	14	14	10	13	13	13	15	14	18	14	16	15	0	0	0	1	2	2	2	3	3	1	1	2	1	1	2	3	3	3	2	2	5	3	1	2
DJ001	22	21	26	21	21	21	24	27	27	25	25	25	2	2	4	3	3	3	3	2	1	4	1	3	5	3	5	4	5	6	6	6	6	6	3	4
Figure 2b
	CFU-GM												BFU-E												GEMM
Ptprs+/+	2	0	2	1	2	1	1	0	4	3	2	3	2	0	0	1	3	0	0	0	0	0	0	0	0	1	0	0	1	0	0	0	0	1	1	1
Ptprs-/-	11	13	8	3	6	4	5	2	3	0	3	1	9	5	3	1	1	1	0	0	0	0	0	0	5	3	1	1	4	3	2	2	2	0	1	0
Figure 2c (left panel)
Vehicle	DJ001
0.4	0.86
0.16	0.62
0.36	0.68
0.18	0.76
0.28	0.34
0.6	0.7
0.34	0.52
0.28	0.68
0.32	0.64
0.44	0.62
Figure 2c (center panel)
Vehicle	DJ001
0.08	0.27
0	0.16
0.09	0.18
0	0.17
0.06	0.06
0.18	0.2
0.07	0.12
0	0.17
0.08	0.17
0.1	0.16
Figure 2c (right panel)
Vehicle	DJ001
0.28	0.38
0	0.39
0.21	0.4
0	0.45
0.2	0.24
0.32	0.36
0.2	0.33
0	0.42
0.19	0.4
0.29	0.37
Figure 2e (left panel)
Vehicle	DJ001
0.47	0.749
0.274	0.807
0.081	1.138
0.458	0.766
0.419	0.608
0.657	0.862
0.567	0.365
0.225	1.197
0.919	0.783
Figure 2e (center left panel)
Vehicle	DJ001
9.35	15.7
4.71	9.66
2.17	15
3.78	10.6
5.11	9.42
8.77	14.8
7.77	11.8
5.96	11.5
7.83	10.7
Figure 2e (center right panel)
Vehicle	DJ001
2.599	1.717
2.803	4.73
1.294	3.337
0.894	2.916
1.968	2.11
1.341	3.013
2.018	2.25
2.372	3.004
2.305	5.312
Figure 2e (right panel)
Vehicle	DJ001
5.17	1.33
4.82	6.87
3.47	4.4
0.738	4.05
2.4	3.27
2	5.18
1.37	7.29
3.25	2.89
2.64	7.28
Figure 2f
Days Post-irradiation	DJ001	Vehicle
12		1
13		1
13		1
13		1
14		1
15		1
16		1
16		1
16		1
16		1
17		1
17		1
17		1
18		1
18	1
18	1
20		1
20		1
20		1
40	0	0
40	0	0
40	0	0
40	0	0
40	0	0
40	0	0
40	0	0
40	0	0
40	0	0
40	0	0
40	0	0
40	0	0
40	0
40	0
40	0
40	0
40	0
40	0
40	0
40	0
40	0
40	0
40	0
40	0
40	0
40	0
40	0
																								18
Figure 2g
weeks	Vehicle																					DJ001
4	5.678	8.837	10.331	9.069	4.766	4.429	6.877	9.668	3.04	10.183	8.842	7.988	5.73	7.914	0.37	0.16	0.77	0.99	2.66			3.415	1.747	8.874	1.623	2.338	3.075	3.043	2.93	2.295	1.352	1.744	6.271	2.454	5.047	15.755	3.145	2.58	1.03	1.54	4.48	5.92
8	1.17	2.76	0.87	0.93	2.39	1.98	1.66	1.1	1.64	2.74	1.74	0.85	5.58	0.27	0.24	1.01	0.13	0.58				1.78	0.35	1.56	4.24	2.02	0.87	1.2	4.17	2.89	3.98	0.49	24.93	21.4	0.59	1.03	1.06	1.46	3.59	0.68
12	1.51	0.72	0.17	0.27	0.72	0.47	0.67	0.84	0.64	3.14	3.28	0.81	1.05	0.27	0.24	1.01	0.13	0.58				0.24	1.38	1.09	6.33	0.75	8.26	3.31	0.27	1.92	2.17	2.23	15.22	0.55	23.89	0.47	1.06	1.46	3.59	0.68
16	0.27	0.09	1.25	0.16	0.68	0.32	0.44	0.56	1.71	0.57	0.96	1.23	0.5	0.31	0.1	0.13	0.09	0.44				0.23	0.53	0.92	17.82	0.68	0.73	1.37	16.38	0.19	1.59	1.94	31.87	1.97	11.38	0.55	0.36	0.39	1.36	0.76
20	1.3	0.2	0.3	0.2	0.5	0.5	0.2	0.3	2	0.2	0.3	0.9	0.9	0.11	0.18	0.23	0.07	0.1				43.5	0.7	0.3	0.4	0.9	20.1	1.1	2.6	0.2	1.4	1	11.6	6.1	0.5	0.2	0.78	0.6	0.86
Figure 2h (left panel)
Vehicle	DJ001
1.63	48.6
0.94	3.99
0.83	2.58
0.64	0.86
1.22	0.78
1.49	1.55
0.82	1.45
1.06	54.04
0.56	1.57
0.78	22.55
1.35	1.85
1.5	3.69
0.04	1.01
0.27	2.01
0.36	2.02
0.4	12.48
0.31	6.64
0.22	1.28
Figure 2h (center left panel)
Vehicle	DJ001
0.3	15.5
0.24	3.22
0.1	1.48
0.31	0.16
0.17	0.16
0.47	0.36
0.18	0.48
0.21	8.34
0.1	0.26
0.12	2.29
0.35	0.31
0.19	0.87
0.01	0.19
0.04	0.32
0.05	1.23
0.08	1.24
0.03	0.69
0.06	0.24
Figure 2h (center right panel)
Vehicle	DJ001
1.1	20.7
0.56	0.51
0.57	0.78
0.27	0.64
0.93	0.53
0.83	0.72
0.55	0.73
0.79	22.2
0.42	0.9
0.57	13.7
0.87	1.2
1.17	1.95
0.1	0.62
0.2	0.65
0.17	0.54
0.29	7.92
0.25	2.73
0.13	0.76
Figure 2h (right panel)
Vehicle	DJ001
0.23	12.4
0.14	0.26
0.16	0.32
0.06	0.06
0.12	0.09
0.19	0.47
0.09	0.24
0.06	23.5
0.04	0.41
0.09	6.56
0.13	0.34
0.14	0.87
0.01	0.2
0.04	1.07
0.14	0.25
0.02	3.32
0.03	3.22
0.03	0.28
Figure 2i (left panel)
Time (Days)	Vehicle						DJ001
0	8.98	6.9	7.26	7.24			8.98	6.9	7.26	7.24
8	1	0.74	0.44	1.16	0.86	0.4	0.86	0.8	1.44	0.88	0.82	0.9	1
11	3.18	0.84	4.02	4.14	3.18	4.1	1.44	3.6	2.12	0.78	3.32	1.78	2.76
14	3.3	4.12	5.9	11.58	2.64	3.42	8.92	11.92	17.98	13.36	5.12	4.72	9.58
Figure 2i (right panel)
Time (Days)	Vehicle						DJ001
0	0.92	0.54	0.52	0.64			0.92	0.54	0.52	0.64
8	0.02	0.02	0.02	0.05	0.03	0.01	0.02	0.02	0.03	0.01	0.01	0.02	0.02
11	0.09	0.03	0.09	0.14	0.16	0.19	0.07	0.54	0.07	0.08	0.14	0.11	0.12
14	0.18	0.17	0.48	1.09	0.26	0.23	0.82	1.88	2.76	4.15	1.27	0.57	0.4

## Sheet: Figure 3
Figure 3a
Media	DJ001
29.4053	39.77
30.4269	58.721
1.89	55.943
25.561	45.893
19.2418	49.264
27.846	56.331
39.144	62.785
34.927
15.863
36.416
Figure 3b
Media	DJ001
56	80
59	62
135	28
51	42
91	40
76	68
51	48
50	93
160	24
41	26
62	82
57	52
26	68
60	49
36	34
43	59
26	37
47	53
71	65
47	63
55	55
34	20
47	18
50	30
55	27
84	42
51	25
62	42
84	18
68	20
88	17
62	23
80	39
101	26
82	34
81	16
134
54
61
126
73
91
48
63
38
26
35
36
Figure 3c
	Media					DJ001
Ptprs+/+	0.6	16.9	18.7	15.7	18.5	37.6	37.8	37.4	37.3	42
Ptprs-/-	83.3	84.3	84.2	84.8	82.4	83.8	81.9	85.5	85.6	84.6
Figure 3d
Media	DJ001	DJ001 + EHT1864
36.14	50.24	39.47
40.77	54.07	42.97
36.36	49.55	43.58
48.38	58.02	48.02
44.77	54.95	47.87
Figure 3e
Vehicle	DJ001	DJ001 + EHT1864	EHT1864
20.3	14.6	16.3	24.85
17.6	11.3	16.5	19.31
15.6	12.5	14.9	21.21
18.1	12.9	23	22.28
21.5	14.7	18.21
17.7	10.4	21.35
18.3	14.5	18.89
17.9	15.5
17	16.7
Figure 3f
Days Post-irradiation	Vehicle	DJ001	DJ001 + EHT1864
9			1
9			1
10			1
11	1
12	1
13	1		1
13			1
14	1
14	1
14		1
15	1
15			1
17	1
17	1
17			1
17			1
17		1
18		1
18	1
18	1
20	1
20		1
20			1
20			1
21			1
24			1
27			1
30	0	0	0
30	0	0	0
30	0	0
30	0	0
30		0
30		0
30		0
30		0
30		0
30		0
30		0
Figure 3g
	Media						DJ001
Bax	3.11	1.55	2.97				2.95	3.78	1.75
Bcl-2	0.78	1.59	1.51	1.55	1.28	1.34	1.59	1.76	1.06	1.73	1.94	1.28
Bcl-xL	1.53	1.16	1.91	2.03	1.65	1.4	4.82	3.79	5.97	4.94	3.23	6.87
Bim	2.41	3.05	3.27				2.95	3.78	2.75
Mcl1	0.21	0.45	0.27	0.21	0.45	0.27	0.81	1.62	1.96	1.95	1.78	2.55
Puma	2.41	1.05	3.67				2.95	1.78	1.75
Figure 3h
Non-IRR	Media	DJ001	DJ001 + EHT1864
2.2	7.93	17.43	6.9
2.57	8.77	16.61	8.2
2.31	7.73	16.35	10
1.94	5.96	15.49	9.59
1.86	7.71	16.56	9.45
2.18	8.97	12.16	8.8
Figure 3i
	CFU-GM									BFU-E									GEMM
shCtrl; Ctrl	21	21	14	17	13	26	24	19	21	3	2	3	2	4	2	1	0	5	5	3	5	4	3	4	5	7	5
shCtrl; DJ001	26	30	29	26	20	31	29	26	28	2	3	4	3	4	3	5	5	3	5	5	5	13	8	7	10	9	8
shRac1; Ctrl	12	10	12							1	0	2							1	3	1
shRac1; DJ001	12	10	10							1	0	1							2	0	3
shBcl-xL; Ctrl	10	9	9							1	1	1							1	1	2
shBcl-xL; DJ001	9	11	10							1	1	1							2	1	1

## Sheet: Figure 4
Figure 4a
	Media							DJ001
G0	7.198	9.818	11.429	3.82	8.847	9.016	10.902	7.981	5.757	10.898	7.091	6.413	9.19	8.538
G1	68.766	57.022	58.885	83.023	66.774	68.606	63.79	51.069	57.668	51.766	62.582	57.686	51.047	60.936
G2SM	23.779	32.25	29.408	12.798	23.733	21.659	24.822	39.75	36.236	36.781	29.964	35.471	38.731	30
Figure 4b
	Media			DJ001
Cdk2	1.01	1.02	1.04	1.9	2.08	1.8
Cdk4	1	1	1.06	1.32	1.05	1
Cdk6	1	1.01	1.03	1.09	0.91	0.98
Cdkn1A	1	1.03	1.04	1.43	1.41	1.14
Cdkn1B	1.01	1.03	0.93	1.11	1.07	0.74
Cyclin D1	1.01	0.95	1.18	1.54	1.21	0.97
Cyclin D2	1.01	1.05	1.01	1.04	1.14	0.74
Cyclin E	1.005	0.937	1.02	2.54	2.89	2.07
Figure 4c (left panel)
	Media					DJ001
shCtrl	1.02	1.09	0.64	1.09	0.92	1.6	1.95	1.77	0.89	1.25
shRac1	0.5	0.69	0.25	0.44	0.58	0.39	0.71	0.71	0.44	0.56
Figure 4c (right panel)
	Control			DJ001
shCtrl	1.04	0.76	1.26	1.96	1.7	1.9
shRac1	0.22	0.2	0.77	0.35	0.45	1.06
Figure 4d (bottom left panel)
Media	DJ001	DJ001 + EHT1864	DJ001 + SU9516
18	12	30	27
14	10	26	29
16	8	26	29
12	4	28	29
9	11	27	40
13		28
		33
		28
Figure 4d (bottom center panel)
Media	DJ001	DJ001 + EHT1864	DJ001 + SU9516
59	52	47	46
67	54	60	38
64	51	52	39
68	54	39	36
67	48	44	28
68		40
		33
		48
Figure 4d (bottom right panel)
Media	DJ001	DJ001 + EHT1864	DJ001 + SU9516
22	35	21	25
19	35	13	27
19	40	20	27
20	41	29	29
23	39	28	20
18		28
		28
		23

## Sheet: Figure 5
Figure 5a (left panel)
Day 0	Media	DJ001
11.778	9.058	16.117
11.944	9.895	14.613
12.044	10.168	14.983
12.029	9.693	14.82
11.883	10.7	15.621
12.406	7.723	14.896
	9.771	13.174
	5.072	14.224
	9.618	16.534
	8.91	15.945
Figure 5a (right panel)
Day 0	Media	DJ001
9.42	5.94	12.2
9.56	6.49	11.2
9.64	6.45	11
9.62	4.98	9.87
9.51	8.17	11.9
9.92	3.04	9.77
	3.85	7.06
	2.66	7
	7.04	9.23
	5.93	11.2
Figure 5b
Media	DJ001
3	8
5	13
3	15
6	22
9	19
1	14
Figure 5c (left panel)
Media	DJ001	DJ001 + EHT1864
79.01	85.79	79
75.73	85.23	81.5
75.67	84.4	79.8
78.29	88.36	80.9
79.87	87.91	79.2
83.7	86.9
82.2	86.4
83.5	88.8
85.2	87.8
84.2	88
Figure 5c (right panel)
Media	DJ001	DJ001 + EHT1864
16.9	10.98	18.8
19.79	10.1	16
19.32	10.94	17.8
17.58	7.63	16.7
15.73	8.04	17.5
15.9	12.5
17.6	13.3
16.2	11
14.6	12.1
15.5	11.7
Figure 5d
	Media			DJ001
BCL-XL	1.57	1.44	0.48	7.91	7.15	7.38
MCL1	1.77	1.58	0.69	3.75	3.41	4.98
Figure 5g (left panel)
Media	DJ001
0.17	4.16
1.62	2.8
1.32	0.36
0.2	1.45
0.32	9.56
0.81	0.9
0.22	12.2
0.68	3.82
1.03	4.68
0.19	14.9
0.77	12.5
0.42
Figure 5g (center left panel)
Media	DJ001
0.11	0.66
0.12	2.13
0.064	0.13
0.09	1.76
0.15	1.28
0.35	0.22
0.13	0.24
0.057	0.04
0.41	0.73
0.09	2.53
0.6	0.35
0.1
Figure 5g (center panel)
Media	DJ001
0.07	2.25
0.66	0.8
0.52	0.17
0.095	0.56
0.11	4.4
0.47	0.31
0.088	5
0.26	1.4
0.49	1.23
0.093	5.34
0.39	6.53
0.17
Figure 5g (center right panel)
Media	DJ001
0.8	0.24
0.16	0.34
0.82	1.91
0.53	0.16
0.08	0.67
0.16	0.92
0.3	0.14
0.07	0.94
0.39	0.48
0.17	4.07
0.14	1.41
0.35	1.1
Figure 5g (right panel)
Media	DJ001
0.36	0.25
0.09	1.48
0.33	0.96
0.24	0.1
0.06	0.49
0.04	1.86
0.27	0.23
0.13	1.47
0.2	1.13
0.13	2
0.12	5.49
0.38	5.38

## Sheet: Microscopy Images
Figure 3b (Media)
Figure 3b (DJ001)

## Sheet: Supplementary Figure 1
Supplementary Figure 1
	Control			0.27 g/mL DJ001			2.7 g/mL DJ001
CD45	99	98	100	91	86	84	71	85	86
DUSP22	94	88	108	107	96	96	98	109	100
HePTP	100	102	98	99	96	97	104	95	92
Lambda PP	121	91	93	126	132	133	118	122	125
LMPTP-A	107	90	95	100	90	93	78	84	89
LMPTP-B	100	111	99	96	90	99	99	100	91
MKP5	101	98	99	91	87	88	90	89	88
PP	111	100	91	99	95	95	87	90	89
PPA	109	107	95	96	90	101	101	93	96
PP5	117	105	93	78	80	75	58	54	60
PTP MEG1	102	97	101	103	114	105	100	92	105
PTP MEG2	102	103	84	94	103	94	91	71	95
PTP1B	104	107	98	97	90	91	96	86	90
PTPN22	100	102	103	103	99	94	94	89	94
PTP	98	99	106	98	91	84	92	79	96
RPTP	95	100	103	92	99	95	83	98	86
SHP-1	114	92	100	99	99	102	81	82	85
SHP-2	99	100	96	99	96	102	87	90	94
TCPTP	97	104	92	97	96	99	91	103	88
TMDP	102	91	99	108	103	103	101	101	101
VHR	110	90	96	100	101	98	94	84	95

## Sheet: Supplementary Figure 3
Supplementary Figure 3a (left panel)
Media	10 ng/mL	100 ng/mL	1000 ng/mL
149000	107000	127000	131000
120000	154000	142000	209000
143000	141000	174000	128000
127000	135000	219000	136000
Supplementary Figure 3a (center panel)
Media	10 ng/mL	100 ng/mL	1000 ng/mL
6.96	8.03	15.07	16.07
7.35	6.26	8.84	11.49
5.8	7.07	9.18	11
8.4	7.49	11.37	12.87
Supplementary Figure 3a (right panel)
Media	10 ng/mL	100 ng/mL	1000 ng/mL
10328	8589	19062	21058
8823	9633	12549	24017
8290	9964	15920	14076
10668	10109	24836	17507
Supplementary Figure 3b
	CFU-GM						BFU-E						CFU-GEMM
Media	12	14	13	14	13	14	0	1	1	0	0	1	1	2	3	2	4	3
10 ng/mL	21	22	19	15	15	18	0	0	2	0	0	1	2	4	7	7	4	3
100 ng/mL	23	20	24	21	24		3	1	2	1	1		8	7	8	6	5
1000 ng/mL	27	30	28	25	28		2	2	1	3	2		6	6	8	9	6
5 g/mL	22	21	23	20	19	18	1	1	0	2	4	1	3	3	6	4	3	3
10 g/mL	14	17	16	15	14	12	3	1	2	3	2	1	3	2	3	1	2	3
Supplementary Figure 3c (left panel)
Vehicle	DJ001
4.9	5.14
6.76	6.28
7.46	5.54
7.78	5.44
5.76	4.5
13.2	5.46
	7.08
Supplementary Figure 3c (center left panel)
Vehicle	DJ001
0.98	0.82
1.08	1.16
1.6	1.29
1.83	0.87
1.41	1.1
2.36	1.4
	0.98
Supplementary Figure 3c (center right panel)
Vehicle	DJ001
3.38	4.18
5.23	4.99
5.34	3.87
5.64	3.78
4.12	3.15
10.05	4.96
	3.86
Supplementary Figure 3c (right panel)
Vehicle	DJ001
946	982
1106	1048
870	1026
1109	1004
1075	1184
910	1209
	1110
Supplementary Figure 3d (left panel)
Vehicle	DJ001
2.992	1.912
2.808	2.52
2.408	3.92
2.712	3.024
2.312	2.624
1.352	2.168
	3.376
Supplementary Figure 3d (center panel)
Vehicle	DJ001
8.3178	3.5181
5.4194	6.1488
10.7878	9.9568
6.8885	8.316
5.9881	4.0147
4.4886	7.046
	6.2794
Supplementary Figure 3d (right panel)
Vehicle	DJ001
3.668	1.086
2.418	2.798
3.272	5.06
2.649	3.054
2.959	1.789
2.269	4.039
	3.375
Supplementary Figure 3e
	CFU-GM						BFU-E						CFU-GEMM
Vehicle	6	4	8	8	7	7	0	0	0	0	0	0	0	1	0	1	0	1
DJ001	10	7	8	6	9	6	0	0	0	0	0	0	0	0	1	0	2	1

## Sheet: Supplementary Figure 4
Supplementary Figure 4a
Media	DJ001
1	5
1	3
2	5
3	4
3	5
3	6
2	6
2	6
5	6
3	6
1	3
2	4
Supplementary Figure 4c
	CFU-GM						BFU-E						CFU-GEMM
Vehicle	2	3	4	2	4	2	1	1	0	0	1	1	2	1	1	1	2	0
DJ001	5	5	7	5	6	10	1	1	0	0	2	1	0	2	1	3	1	3
Supplementary Figure 4d (left panel)
Vehicle	DJ001
0.277417	0.108301
0.237621	0.881866
0.071793	0.547818
0.094226	0.253541
0.163756	0.157848
0.113116	0.26223
0.168317	0.401316
0.56836	0.157806
0.557975	0.199497
0.597257	0.666296
Supplementary Figure 4d (center left panel)
Vehicle	DJ001
0.196441	0.055341
0.22559	0.634478
0.097251	0.379653
0.036322	0.13662
0.090432	0.134591
0.076627	0.082708
0.058777	0.120523
0.349321	0.114233
0.265156	0.14589
0.214049	0.679087
Supplementary Figure 4d (center right panel)
Vehicle	DJ001
0.411876	0.131508
0.788059	0.527374
0.365075	0.775838
0.065274	0.263072
0.127094	0.432473
0.16003	0.136565
0.127173	0.16027
0.294301	0.418658
0.17851	0.33453
0.131386	1.36748
Supplementary Figure 4d (right panel)
Vehicle	DJ001
0.045729	0.074531
0.029387	0.075139
0.008112	0.109345
0.044267	0.106822
0.046166	0.062668
0.060738	0.051164
0.084214	0.049564
0.029605	0.204575
0.081559	0.108699
Supplementary Figure 4e (left panel)
Vehicle	DJ001
16.02	19.03
14.53	17.03
13.66	14.33
19.41	13.2
14.12	15.66
14.01	10.82
Supplementary Figure 4e (center panel)
Vehicle	DJ001
3.5	10.27
3.16	3.82
3.52	6.94
4.53	3.37
3.89	2.63
4.78	3.46
Supplementary Figure 4e (right panel)
Vehicle	DJ001
53.71	41.4
67.27	71.35
64.28	45.44
54.05	62.86
63.83	64.54
37.18	56.27
Supplementary Figure 4f
Hours	Concentration (ng/mL)
0.08	170	54.7	61.1
0.25	113	159	93.5
0.5	113	133	60.5
1	79.5	40.5	40.7
2	32.9	35.3	19.5
4	6.5	5.8	6.7
8	1.7	7.8	12.4
24	2.8	2.3	8.9

[truncated: 5 more sheets: Supplementary Figure 5, Supplementary Figure 6, Supplementary Figure 7, Supplementary Figure 8, Microscopy Images Supp. Figures]
